# Supplementary material for: Epicardial Adipose Tissue and Psoriasis: A Systematic Review and Meta-Analysis
Source: J Clin Med. 2024 Aug 13;13(16):4761. doi: 10.3390/jcm13164761 (PMC11355870; doi:10.3390/jcm13164761)
Supplement: Supplementary file 1 [file jcm-13-04761-s001.zip]

Archive with 1 entries (1 files):
- jcm-3054200-supplementary.pdf
